# Supplementary material for: Sustainable Plant-Based Biopolymer Membranes for PEM Fuel Cells
Source: Int J Mol Sci. 2022 Dec 3;23(23):15245. doi: 10.3390/ijms232315245 (PMC9741098; doi:10.3390/ijms232315245)
Supplement: Supplementary file 1 [file ijms-23-15245-s001.zip]

Archive with 1 entries (1 files):
- ijms-2053244-supplementary.pdf
